# Supplementary material for: Genomic Evidence of Recombination in the Basidiomycete Wallemia mellicola
Source: Genes (Basel). 2019 Jun 4;10(6):427. doi: 10.3390/genes10060427 (PMC6628117; doi:10.3390/genes10060427)
Supplement: Supplementary file 1 [file genes-10-00427-s001.zip]

Archive with 3 entries (3 files):
- FileS1.doc
- TableS1.xlsx
- TableS2.xlsx
