# Supplementary material for: Genomic Evidence of Recombination in the Basidiomycete Wallemia mellicola
Source: Genes (Basel). 2019 Jun 4;10(6):427. doi: 10.3390/genes10060427 (PMC6628117; doi:10.3390/genes10060427)
Supplement: Supplementary file 1 [file genes-10-00427-s001.zip › TableS1.xlsx]

## Sheet: output
Statistic	CBS 633.66*	1	2	3	4	5	6	7	8	9	10	11	12	13	14	15	16	17	18	19	20	21	22	23	24	25
Coverage	71	264	509	304	463	194	558	390	229	335	232	400	291	244	327	229	322	347	310	284	299	203	223	301	338	353
Genome assembly size (Mb)	9.82	9.76	9.8	9.72	9.73	9.75	9.8	9.72	9.71	9.75	9.69	9.78	9.78	9.68	9.76	9.77	9.77	9.74	9.73	9.79	9.71	9.95	9.69	9.73	9.8	9.74
Number of contigs	114	221	230	230	233	227	298	251	240	234	202	221	224	226	223	220	243	233	242	216	202	422	237	209	246	251
Contig N50	N.D.	140855	131173	149512	132784	132104	115375	140996	158786	170540	164026	130645	137085	153917	164515	155319	150565	153936	135690	132938	131888	141094	141094	166117	149890	133144
GC content (%)	0.4001	0.399582	0.399479	0.39961	0.399562	0.399493	0.399313	0.39944	0.399478	0.399711	0.39956	0.399398	0.399649	0.399626	0.399586	0.399554	0.399485	0.39973	0.399506	0.399703	0.39952	0.399103	0.39954	0.399632	0.399444	0.399418
CDS total length (Mb)	6.70	6.51	6.52	6.46	6.49	6.51	6.51	6.48	6.49	6.49	6.44	6.52	6.53	6.49	6.48	6.51	6.49	6.48	6.5	6.53	6.49	6.51	6.49	6.52	6.52	6.53
CDS total length (% of genome)	0.7359	0.666767	0.664722	0.664819	0.667608	0.667497	0.664573	0.666641	0.668369	0.666303	0.665024	0.666435	0.667459	0.670144	0.664286	0.666756	0.663653	0.665274	0.668349	0.666875	0.668808	0.654489	0.669911	0.670036	0.665062	0.670813
Gene models (n)	5284	4486	4485	4474	4493	4487	4483	4472	4469	4479	4429	4470	4496	4467	4509	4487	4504	4484	4473	4317	4497	4508	4473	4472	4476	4483
CDS average length (bp)	1268	1450	1453	1445	1445	1450	1453	1449	1452	1450	1455	1458	1452	1453	1438	1452	1440	1446	1454	1512	1443	1444	1451	1458	1456	1458
Exons per gene (average)	N.D.	4.02	4.03	4	4.01	4	4.03	4.01	4.01	4.02	4.03	4.02	4.01	4.02	3.98	4.01	3.98	4.01	4.02	4.17	3.99	3.99	4.02	4.04	4.02	4.04
Intron average length (bp)	55	63	65	64	64	64	64	64	64	64	64	64	64	64	64	64	64	65	64	64	64	64	64	64	66	63
Complete BUSCOs	N.D.	0.882	0.875	0.877	0.878	0.883	0.883	0.883	0.881	0.886	0.877	0.886	0.884	0.877	0.874	0.882	0.884	0.878	0.882	0.898	0.883	0.887	0.887	0.881	0.877	0.879
Complete and single-copy BUSCOs	N.D.	0.881	0.874	0.876	0.876	0.882	0.882	0.882	0.88	0.885	0.875	0.885	0.882	0.876	0.873	0.881	0.883	0.877	0.88	0.859	0.882	0.886	0.886	0.88	0.876	0.878
Complete and duplicated BUSCOs	N.D.	0.001	0.001	0.001	0.002	0.001	0.001	0.001	0.001	0.001	0.002	0.001	0.002	0.001	0.001	0.001	0.001	0.001	0.002	0.039	0.001	0.001	0.001	0.001	0.001	0.001
Fragmented BUSCOs	N.D.	0.061	0.064	0.061	0.064	0.057	0.064	0.057	0.058	0.058	0.059	0.058	0.056	0.065	0.061	0.058	0.056	0.063	0.059	0.056	0.058	0.055	0.055	0.063	0.06	0.058
Missing BUSCOs	N.D.	0.057	0.061	0.062	0.058	0.06	0.053	0.06	0.061	0.056	0.064	0.056	0.06	0.058	0.065	0.06	0.06	0.059	0.059	0.046	0.059	0.058	0.058	0.056	0.063	0.063
SNP density	N.D.	0.00409308	0.00506212	0.00534358	0.00549114	0.00556049	0.00502658	0.00520122	0.00518452	0.00536487	0.00525794	0.0041944	0.00462291	0.00545071	0.00551456	0.00546232	0.00527322	0.00512332	0.00601273	0.00499501	0.00442179	0.00535967	0.00520947	0.00535418	0.00473717	0.00544908
* Adapted from Padamsee et al. The genome of the xerotolerant mold Wallemia sebi reveals adaptations to osmotic stress and suggests cryptic sexual reproduction. Fungal Genet. Biol. 2012, 49, 217–226, doi:S1087-1845(12)00024-2 [pii] 10.1016/j.fgb.2012.01.007.
Statistic	CBS 633.66*	Minimum	Average	Maximum	SD
Coverage	71	194	317.96	558	91.7235
Genome assembly size (Mb)	9.82	9.68	9.754	9.95	0.0540062
Number of contigs	114	202	239.24	422	42.605
Contig N50	N.D.	115375	144560	170540	13887.6
GC content (%)	0.4001	0.399103	0.399525	0.39973	0.000134597
CDS total length (Mb)	6.70	6.44	6.4996	6.53	0.0222636
CDS total length (% of genome)	0.7359	0.654489	0.666427	0.670813	0.0031906
Gene models (n)	5284	4317	4474.92	4509	36.6866
CDS average length (bp)	1268	1438	1452.68	1512	13.493
Exons per gene (average)	N.D.	3.98	4.0192	4.17	0.0353459
Intron average length (bp)	55	63	64.08	66	0.571548
Complete BUSCOs	N.D.	0.874	0.88176	0.898	0.00501896
Complete and single-copy BUSCOs	N.D.	0.859	0.87908	0.886	0.00562672
Complete and duplicated BUSCOs	N.D.	0.001	0.00268	0.039	0.00757584
Fragmented BUSCOs	N.D.	0.055	0.05936	0.065	0.00306703
Missing BUSCOs	N.D.	0.046	0.05888	0.065	0.00384404
SNP density	N.D.	0.00409308	0.00515064	0.00601273	0.000442506
