# Supplementary material for: Genomic Evidence of Recombination in the Basidiomycete Wallemia mellicola
Source: Genes (Basel). 2019 Jun 4;10(6):427. doi: 10.3390/genes10060427 (PMC6628117; doi:10.3390/genes10060427)
Supplement: Supplementary file 1 [file genes-10-00427-s001.zip › TableS2.xlsx]

## Sheet: Sheet1
	Number of different SNP loci between pairs of Wallemia mellicola genomes (after removal of loci missing in any of the strains).
	1	10	11	12	13	14	15	16	17	18	19	2	20	21	22	23	24	25	3	4	5	6	7	8	9
1																										1
10	52783																									10
11	38256	52334																								11
12	36710	55955	43308																							12
13	56064	26224	54677	58519																						13
14	54961	43332	53824	58848	44161																					14
15	52991	55632	40599	51145	56984	56840																				15
16	51213	54740	45216	49399	54517	55090	48059																			16
17	53125	31664	51354	55019	31281	39275	52318	49590																		17
18	57859	51107	53795	59275	52346	51756	47742	58157	48513																	18
19	47104	57469	43623	46710	59157	59044	48287	54300	56932	57660																19
2	51257	47522	43719	46815	49387	51408	43194	50111	45504	50863	48649															2
20	26901	56473	40541	37952	58061	55831	49695	53470	54592	56732	44126	48930														20
21	54130	18562	51884	56978	23534	44010	56253	54571	31547	51916	58548	47312	56417													21
22	52965	18312	51195	55760	23070	43178	55139	53415	31005	51231	57237	46618	55614	248												22
23	53129	46059	48081	55405	46113	41418	50328	47835	40870	47006	55180	47393	54278	46491	45595											23
24	45540	49340	41003	43147	50326	52530	46456	48905	46679	49694	46253	19970	46610	49498	48741	48745										24
25	55222	25150	53836	57443	22567	45170	57474	55534	33704	54306	59580	47335	57562	21788	21372	47466	49972									25
3	53934	29599	53887	56853	29951	36227	55016	52427	28334	48684	58017	47533	56175	28476	27928	42990	48076	31322								3
4	56167	26120	54922	58014	17223	43659	57436	54102	30877	52425	59857	47934	58064	24734	24387	46053	49962	20087	29293							4
5	56691	19186	54775	58917	24376	42552	57389	53847	31702	50713	59996	48368	58981	20530	19953	45981	50741	23795	27270	24149						5
6	49740	52193	43305	49353	51378	52367	40464	30951	47450	52869	49906	39503	50545	52846	51245	44520	43203	54161	49839	51899	51795					6
7	52990	18354	51167	55781	23103	43153	55182	53437	31039	51293	57229	46597	55629	350	118	45630	48673	21378	27986	24420	19996	51306				7
8	52869	18333	51071	55721	23055	43154	55185	53458	30990	51266	57139	46635	55577	441	177	45589	48719	21355	27947	24416	19991	51273	181			8
9	54142	32079	52449	56332	33891	38813	55154	52297	23470	49007	58132	47210	56058	33222	32598	40784	47514	36438	26577	32736	31389	48078	32619	32610		9
	1	10	11	12	13	14	15	16	17	18	19	2	20	21	22	23	24	25	3	4	5	6	7	8	9
